# Supplementary material for: Disease related single point mutations alter the global dynamics of a tetratricopeptide (TPR) α-solenoid domain
Source: J Struct Biol. 2020 Jan 1;209(1):107405. doi: 10.1016/j.jsb.2019.107405 (PMC6961204; doi:10.1016/j.jsb.2019.107405)
Supplement: Supplementary data 2 [file mmc2.xml]

<?xml version="1.0" encoding="utf-8" standalone="no"?>
<data>
  <datasets>
    <author>u.zachariae@dundee.ac.uk</author>
    <type>0</type>
    <dataset>
      <value>4</value>
      <reason>Data will be made available on request</reason>
      <comments />
    </dataset>
  </datasets>
</data>
